# Supplementary material for: NGF-Enhanced Vasculogenic Properties of Epithelial Ovarian Cancer Cells Is Reduced by Inhibition of the COX-2/PGE2 Signaling Axis
Source: Cancers (Basel). 2019 Dec 7;11(12):1970. doi: 10.3390/cancers11121970 (PMC6966471; doi:10.3390/cancers11121970)
Supplement: Supplementary file 1 [file cancers-11-01970-s001.zip]

Archive with 2 entries (2 files):
- cancers-640510-Supplementary material.pdf
- Figure S14. Panel of original captures.pdf
